# Supplementary material for: Specific Binding of the α-Component of the Lantibiotic Lichenicidin to the Peptidoglycan Precursor Lipid II Predetermines Its Antimicrobial Activity
Source: Int J Mol Sci. 2023 Jan 10;24(2):1332. doi: 10.3390/ijms24021332 (PMC9863751; doi:10.3390/ijms24021332)
Supplement: Supplementary file 1 [file ijms-24-01332-s001.zip]

Archive with 1 entries (1 files):
- ijms-2048484-supplementary.pdf
